# Supplementary material for: Unanesthetized Rodents Demonstrate Insensitivity of QT Interval and Ventricular Refractory Period to Pacing Cycle Length
Source: Front Physiol. 2018 Jul 11;9:897. doi: 10.3389/fphys.2018.00897 (PMC6050393; doi:10.3389/fphys.2018.00897)
Supplement: TABLE S1 — QT and VERP data of individual animals. [file Table_1.XLSX]

## Sheet: Rats QT
CL /Rat_num	1	2	3	4	5	6	7	8	9	10	Mean	SD	SE	Corrected QT
sinus rhythm	68.814	69.446	64.529	68.4644	64.2607	64.4474	64.6162	65.3656	66.6543	67.044	66.3642	1.89672	0.599797
160	69.8264	70.089				64.5248	62.6701	63.5611		66.5556	66.2045	2.90493	1.18593	64.1022
150	69.5205	70.3502		67.5595	64.1678	65.807	61.1552	65.0203	66.3135	66.3845	66.2532	2.60865	0.869551	66.2532
140	69.7439	69.8209		67.1747	62.7628	65.8919	63.213	66.7394	66.8414	67.6438	66.648	2.31978	0.77326	68.9872
130	69.1822	70.3752	68.9653	67.8633	64.097	64.4315	61.7852	64.9482	67.49	67.9788	66.7117	2.59918	0.821934	71.6598
120	69.9408	69.524	68.8927	68.3271	65.021	64.3369	60.3573	65.9261	66.2477	67.7191	66.6293	2.7633	0.873832	74.4938
110	69.6472	70.2798	68.7696	67.4647	63.9469	64.9204	63.2275	68.5934	65.8494	68.0807	67.078	2.32293	0.734575	78.3302
100	69.9932	70.165	68.0857	67.6064	63.8051	65.036	63.0393	66.896	66.8693	68.0484	66.9544	2.26675	0.716808	82.0021
90	69.74	69.261	68.5907	68.6074	63.6632	65.2046			66.8398	69.0223	67.6161	2.03623	0.719917	87.292
80		69.2073				64.4527					66.83	2.3773	1.681	91.5107
Mean	69.6009	69.8518	67.9722	67.8834	63.9656	64.9053	62.508	65.8813	66.6382	67.6086
SD	0.381315	0.459154	1.71584	0.52348	0.635093	0.577369	1.34938	1.52993	0.498754	0.828504
SE	0.127105	0.145197	0.700487	0.185078	0.224539	0.174083	0.477079	0.509975	0.176336	0.276168

## Sheet: Mice QT
CL /Mouse_num	1	2	3	4	5	6	7	8	9	Mean	SD	SE	Corrected QT
sinus rhythm	30.3157	48.0417	43.1946	45.0248	42.3166	43.7557	45.6675	44.5565	39.6981	42.5079	5.12039	1.7068
110			42.9721	46.0468	44.5096	43.8801	49.5182			45.3854	2.5678	1.14836	43.2732
100			44.04	46.0799	44.3091	44.6417	51.1311		40.0458	45.0413	3.60049	1.4699	45.0413
90	32.5099	47.7654	44.6269	46.1658	45.3171	44.2773	51.187	44.6967	37.6807	43.803	5.53194	1.84398	46.1724
80	32.6431	49.0403	44.344	46.5936	44.9595	45.345	50.3394	44.4242	36.9914	43.8534	5.62643	1.87548	49.0296
70	32.855		43.9028			44.9074	50.8372	45.7173	38.5426	42.7937	6.25768	2.55469	51.1483
Mean	32.0809	48.2825	43.8467	45.9822	44.2824	44.4679	49.7801	44.8487	38.5917
SD	1.18537	0.670685	0.646017	0.578328	1.16681	0.613472	2.10793	0.589675	1.29729
SE	0.592683	0.38722	0.263735	0.236101	0.476348	0.250449	0.86056	0.294838	0.580165

## Sheet: Rats LV VERP
CL /Rat_num	1	2	3	4	5	6	7	8	9	10	Mean	SD	SE
160	43		48				48	46	42		45.4	2.79285	1.249
150	43		48		46	55	49	45	42	36	45.5	5.58058	1.97303
140	43		48	55	46	53	52	45	44	37	47	5.65685	1.88562
130	44	47	49	55	46	54	51	43	45	38	47.2	5.20256	1.6452
120	44	47	50	56	46	56	53	44	45	40	48.1	5.44569	1.72208
110	45	49	51	56	48	57	54	44	45	40	48.9	5.58669	1.76667
100	46	49	52	56	48	59	55	45	47	40	49.7	5.77446	1.82605
90	48	51	54	57	49	59	56	47	49	41	51.1	5.44569	1.72208
80	49	51	55	57	49	60	58	49	50	43	52.1	5.23768	1.6563
70	48	48	56	56	47	61	51	50	51	42	51	5.4365	1.71917
60	42		56	53	43			44	47	39	46.2857	6.15668	2.32701
Group 1 130-160	43.25	47	48.25	55	46	54	50	44.75	43.25	37
Group2 100-120	45	48.3333	51	56	47.3333	57.3333	54	44.3333	45.6667	40
Group3 60-90	46.75	50	55.25	55.75	47	60	55	47.5	49.25	41.25

## Sheet: Mice LV VERP
CL /Mouse_num	1	2	3	4	5	6	7	8	9	Mean	SD	SE
100			32		31				22	28.3333	5.50757	3.1798
90			41	32	33	27	27	26	23	29.8571	6.01189	2.6886
80	24	25	40	39	34	27	27	27	24	29.6667	6.32456	2.23607
70	24	25	41	35	35	29	29	28	25	30.1111	5.73246	1.91082
60	25	26	42	35	36	28	29	28	23	30.2222	6.15991	1.94793
50	26	30	42		33	27	27	28	24	29.625	5.68048	1.79633
40	29				35	27	26	28	23	28	4	1.26491
30								28		28
